# Supplementary material for: SARS-CoV-2 Spike Protein Intensifies Cerebrovascular Complications in Diabetic hACE2 Mice through RAAS and TLR Signaling Activation
Source: Int J Mol Sci. 2023 Nov 16;24(22):16394. doi: 10.3390/ijms242216394 (PMC10671133; doi:10.3390/ijms242216394)
Supplement: Supplementary file 1 [file ijms-24-16394-s001.zip]

Archive with 1 entries (1 files):
- ijms-2683498-supplementary.pdf
